# Supplementary material for: Pure Total Flavonoids From Citrus Protect Against Nonsteroidal Anti-inflammatory Drug-Induced Small Intestine Injury by Promoting Autophagy in vivo and in vitro
Source: Front Pharmacol. 2021 Apr 19;12:622744. doi: 10.3389/fphar.2021.622744 (PMC8090934; doi:10.3389/fphar.2021.622744)
Supplement: Supplementary file 1 [file datasheet1.zip]

Archive with 27 entries (24 files):
- PTFC Figures-Immunofluorescence staining/
- PTFC Figures-Immunofluorescence staining/PTFC-Green.tif
- __MACOSX/
- __MACOSX/PTFC Figures-Immunofluorescence staining/
- __MACOSX/PTFC Figures-Immunofluorescence staining/._PTFC-Green.tif
- PTFC Figures-Immunofluorescence staining/PTFC-Merge.tif
- __MACOSX/PTFC Figures-Immunofluorescence staining/._PTFC-Merge.tif
- PTFC Figures-Immunofluorescence staining/50 ╬╝M Chloroquine-DAPI.tif
- __MACOSX/PTFC Figures-Immunofluorescence staining/._50 ╬╝M Chloroquine-DAPI.tif
- PTFC Figures-Immunofluorescence staining/50 ╬╝M Chloroquine-Merge.tif
- __MACOSX/PTFC Figures-Immunofluorescence staining/._50 ╬╝M Chloroquine-Merge.tif
- PTFC Figures-Immunofluorescence staining/50 ╬╝M Chloroquine-Green.tif
- __MACOSX/PTFC Figures-Immunofluorescence staining/._50 ╬╝M Chloroquine-Green.tif
- PTFC Figures-Immunofluorescence staining/Control-DAPI.tif
- __MACOSX/PTFC Figures-Immunofluorescence staining/._Control-DAPI.tif
- PTFC Figures-Immunofluorescence staining/NSAIDs-Green.tif
- __MACOSX/PTFC Figures-Immunofluorescence staining/._NSAIDs-Green.tif
- PTFC Figures-Immunofluorescence staining/PTFC-DAPI.tif
- __MACOSX/PTFC Figures-Immunofluorescence staining/._PTFC-DAPI.tif
- PTFC Figures-Immunofluorescence staining/NSAIDs-Merge.tif
- __MACOSX/PTFC Figures-Immunofluorescence staining/._NSAIDs-Merge.tif
- PTFC Figures-Immunofluorescence staining/Control-Merge.tif
- __MACOSX/PTFC Figures-Immunofluorescence staining/._Control-Merge.tif
- PTFC Figures-Immunofluorescence staining/Control-Green.tif
- __MACOSX/PTFC Figures-Immunofluorescence staining/._Control-Green.tif
- PTFC Figures-Immunofluorescence staining/NSAIDs-DAPI.tif
- __MACOSX/PTFC Figures-Immunofluorescence staining/._NSAIDs-DAPI.tif
