# Supplementary material for: Pure Total Flavonoids From Citrus Protect Against Nonsteroidal Anti-inflammatory Drug-Induced Small Intestine Injury by Promoting Autophagy in vivo and in vitro
Source: Front Pharmacol. 2021 Apr 19;12:622744. doi: 10.3389/fphar.2021.622744 (PMC8090934; doi:10.3389/fphar.2021.622744)
Supplement: Supplementary file 2 [file datasheet2.zip]

Archive with 9 entries (6 files):
- PTFC WB-1∩╝êfigure2∩╝ë/
- PTFC WB-1∩╝êfigure2∩╝ë/.DS_Store
- __MACOSX/
- __MACOSX/PTFC WB-1∩╝êfigure2∩╝ë/
- __MACOSX/PTFC WB-1∩╝êfigure2∩╝ë/._.DS_Store
- PTFC WB-1∩╝êfigure2∩╝ë/WB-1.ppt
- __MACOSX/PTFC WB-1∩╝êfigure2∩╝ë/._WB-1.ppt
- PTFC WB-1∩╝êfigure2∩╝ë/WB-1.tif
- __MACOSX/PTFC WB-1∩╝êfigure2∩╝ë/._WB-1.tif
