# Supplementary material for: Pure Total Flavonoids From Citrus Protect Against Nonsteroidal Anti-inflammatory Drug-Induced Small Intestine Injury by Promoting Autophagy in vivo and in vitro
Source: Front Pharmacol. 2021 Apr 19;12:622744. doi: 10.3389/fphar.2021.622744 (PMC8090934; doi:10.3389/fphar.2021.622744)
Supplement: Supplementary file 4 [file datasheet4.zip]

Archive with 9 entries (6 files):
- PTFC WB-3∩╝êfigure5∩╝ë /
- PTFC WB-3∩╝êfigure5∩╝ë /.DS_Store
- __MACOSX/
- __MACOSX/PTFC WB-3∩╝êfigure5∩╝ë /
- __MACOSX/PTFC WB-3∩╝êfigure5∩╝ë /._.DS_Store
- PTFC WB-3∩╝êfigure5∩╝ë /WB-3.ppt
- __MACOSX/PTFC WB-3∩╝êfigure5∩╝ë /._WB-3.ppt
- PTFC WB-3∩╝êfigure5∩╝ë /WB-3.tif
- __MACOSX/PTFC WB-3∩╝êfigure5∩╝ë /._WB-3.tif
