# Supplementary material for: Pure Total Flavonoids From Citrus Protect Against Nonsteroidal Anti-inflammatory Drug-Induced Small Intestine Injury by Promoting Autophagy in vivo and in vitro
Source: Front Pharmacol. 2021 Apr 19;12:622744. doi: 10.3389/fphar.2021.622744 (PMC8090934; doi:10.3389/fphar.2021.622744)
Supplement: Supplementary file 7 [file datasheet7.zip]

Archive with 17 entries (14 files):
- PTFC Figures-IHC1/
- PTFC Figures-IHC1/LC3B-PTFC.jpg
- __MACOSX/
- __MACOSX/PTFC Figures-IHC1/
- __MACOSX/PTFC Figures-IHC1/._LC3B-PTFC.jpg
- PTFC Figures-IHC1/.DS_Store
- __MACOSX/PTFC Figures-IHC1/._.DS_Store
- PTFC Figures-IHC1/claudin-1-PTFC.jpg
- __MACOSX/PTFC Figures-IHC1/._claudin-1-PTFC.jpg
- PTFC Figures-IHC1/LC3B-control.jpg
- __MACOSX/PTFC Figures-IHC1/._LC3B-control.jpg
- PTFC Figures-IHC1/claudin-1-control.jpg
- __MACOSX/PTFC Figures-IHC1/._claudin-1-control.jpg
- PTFC Figures-IHC1/LC3B-NSAIDs.jpg
- __MACOSX/PTFC Figures-IHC1/._LC3B-NSAIDs.jpg
- PTFC Figures-IHC1/claudin-1-NSAIDs.jpg
- __MACOSX/PTFC Figures-IHC1/._claudin-1-NSAIDs.jpg
