# Supplementary material for: Pure Total Flavonoids From Citrus Protect Against Nonsteroidal Anti-inflammatory Drug-Induced Small Intestine Injury by Promoting Autophagy in vivo and in vitro
Source: Front Pharmacol. 2021 Apr 19;12:622744. doi: 10.3389/fphar.2021.622744 (PMC8090934; doi:10.3389/fphar.2021.622744)
Supplement: Supplementary file 8 [file datasheet8.zip]

Archive with 17 entries (14 files):
- PTFC Figures-IHC2/
- PTFC Figures-IHC2/occludin-PTFC.jpg
- __MACOSX/
- __MACOSX/PTFC Figures-IHC2/
- __MACOSX/PTFC Figures-IHC2/._occludin-PTFC.jpg
- PTFC Figures-IHC2/.DS_Store
- __MACOSX/PTFC Figures-IHC2/._.DS_Store
- PTFC Figures-IHC2/zo-1-NSAIDs.jpg
- __MACOSX/PTFC Figures-IHC2/._zo-1-NSAIDs.jpg
- PTFC Figures-IHC2/zo-1-control.jpg
- __MACOSX/PTFC Figures-IHC2/._zo-1-control.jpg
- PTFC Figures-IHC2/occludin-NSAIDs.jpg
- __MACOSX/PTFC Figures-IHC2/._occludin-NSAIDs.jpg
- PTFC Figures-IHC2/zo-1-PTFC.jpg
- __MACOSX/PTFC Figures-IHC2/._zo-1-PTFC.jpg
- PTFC Figures-IHC2/occludin-control.jpg
- __MACOSX/PTFC Figures-IHC2/._occludin-control.jpg
