# Supplementary material for: Pure Total Flavonoids From Citrus Protect Against Nonsteroidal Anti-inflammatory Drug-Induced Small Intestine Injury by Promoting Autophagy in vivo and in vitro
Source: Front Pharmacol. 2021 Apr 19;12:622744. doi: 10.3389/fphar.2021.622744 (PMC8090934; doi:10.3389/fphar.2021.622744)
Supplement: Supplementary file 9 [file datasheet9.zip]

Archive with 9 entries (6 files):
- PTFC SCI Figures-HE Staining/
- PTFC SCI Figures-HE Staining/PTFC.jpg
- __MACOSX/
- __MACOSX/PTFC SCI Figures-HE Staining/
- __MACOSX/PTFC SCI Figures-HE Staining/._PTFC.jpg
- PTFC SCI Figures-HE Staining/NSAIDs.jpg
- __MACOSX/PTFC SCI Figures-HE Staining/._NSAIDs.jpg
- PTFC SCI Figures-HE Staining/Control.jpg
- __MACOSX/PTFC SCI Figures-HE Staining/._Control.jpg
